# Supplementary material for: Citrinin Is a Potential Quorum Sensing Inhibitor against Pseudomonas aeruginosa
Source: Mar Drugs. 2023 May 12;21(5):296. doi: 10.3390/md21050296 (PMC10221562; doi:10.3390/md21050296)
Supplement: Supplementary file 1 [file marinedrugs-21-00296-s001.zip]

Archive with 1 entries (1 files):
- marinedrugs-2358849-supplementary.pdf
